# Supplementary material for: Development of a measure of model fidelity for mental health Crisis Resolution Teams
Source: BMC Psychiatry. 2016 Dec 1;16:427. doi: 10.1186/s12888-016-1139-4 (PMC5133753; doi:10.1186/s12888-016-1139-4)
Supplement: Additional file 5: Table DS5. — Concept mapping participant prioritisation data: CORE Study data set. (XLSX 27 kb) [file 12888_2016_1139_MOESM5_ESM.xlsx]

## Sheet: Sheet1
PARTICIPANTS PREFERENCES PER ITEM
		item
		1	2	3	4	5	6	7	8	9	10	11	12	13	14	15	16	17	18	19	20	21	22	23	24	25	26	27	28	29	30	31	32	33	34	35	36	37	38	39	40	41	42	43	44	45	46	47	48
Part. Nr	Part. Name
1	01SU	5	1	3	4	5	4	5	3	3	3	1	2	1	5	3	4	2	4	3	3	2	3	3	5	4	4	4	5	3	5	4	2	1	2	1	2	2	2	5	5	2	4	2	4	5	1	2	3
2	02SU	5	3	1	5	4	1	5	2	3	5	1	2	3	4	4	2	2	5	1	4	1	4	3	5	5	5	5	4	4	4	5	4	1	3	3	3	5	3	3	2	5	1	4	4	3	1	1	2
3	03SU	5	1	4	4	5	2	5	4	4	1	4	4	5	4	4	3	4	1	3	3	2	3	1	5	5	1	5	5	2	5	3	3	5	3	2	3	1	5	2	3	2	4	1	2	1	1	4	2
4	04CA	5	1	2	4	5	2	5	2	4	3	2	4	5	3	4	5	4	3	5	3	1	2	4	5	3	4	5	5	4	5	5	3	2	2	3	3	2	4	5	4	3	3	1	3	5	1	2	2
5	05SU	5	2	1	5	5	2	5	4	4	5	4	4	5	4	4	5	4	4	5	4	3	2	2	5	4	1	5	5	4	5	5	5	1	2	4	1	2	4	3	4	2	1	2	2	3	2	3	2
6	06CA	5	1	4	5	2	2	5	2	1	1	5	1	5	5	1	5	5	5	1	5	1	2	2	5	5	3	5	4	2	5	4	4	4	5	2	3	3	4	3	3	4	1	2	4	1	2	4	2
7	07SU	4	1	2	4	3	1	4	2	3	5	2	4	3	1	3	4	3	1	3	2	1	4	1	4	5	1	4	5	3	4	1	3	5	2	2	5	1	2	5	3	2	4	1	4	5	3	4	2
8	08SU	5	3	1	3	4	4	4	4	2	3	2	1	5	5	2	5	3	1	5	2	4	3	4	5	1	1	5	3	1	4	1	2	2	4	4	2	1	1	3	5	4	2	1	3	4	1	2	3
9	09SU	5	1	1	4	5	1	5	4	3	5	3	2	5	3	3	5	2	5	4	4	1	4	4	5	5	3	5	4	2	5	4	1	1	5	1	1	2	5	3	5	3	2	2	4	1	3	5	2
10	10SU	5	1	2	4	3	3	5	3	1	4	1	2	5	5	2	2	3	1	1	3	1	2	2	5	5	3	4	5	4	5	4	3	3	3	1	4	3	4	2	1	5	1	5	4	4	3	4	2
11	11CA	5	1	2	4	5	1	5	3	2	5	3	4	5	4	3	2	1	5	5	4	3	3	2	5	5	4	5	5	4	5	4	2	2	3	3	1	4	3	4	4	4	2	2	3	4	1	3	1
12	12SU	3	1	2	2	2	4	4	2	2	2	2	2	2	1	2	3	3	3	2	1	1	1	3	4	5	3	5	5	3	5	4	3	5	1	3	5	1	4	5	1	4	5	3	3	1	2	1	3
13	13CA	5	3	2	5	5	2	5	1	1	2	2	1	5	3	2	5	5	2	3	2	4	3	3	4	4	1	5	5	4	5	1	4	5	4	2	3	1	4	5	2	1	4	3	3	1	4	4	3
14	14SUCA	3	4	4	1	3	2	4	2	4	4	3	5	4	2	5	3	4	1	3	4	3	4	2	2	3	4	5	5	5	5	2	5	2	2	3	3	3	3	3	5	3	1	5	3	1	1	5	1
15	15CRT	3	2	2	4	5	4	5	3	5	3	1	4	1	4	5	3	2	5	1	3	1	3	2	2	5	5	5	3	3	5	1	2	4	4	4	1	5	2	1	1	4	2	3	2	1	2	2	4
16	16CRT	5	1	5	5	5	1	5	2	5	5	2	5	1	1	4	5	4	5	1	3	2	3	3	4	5	4	5	4	4	2	3	3	5	2	2	4	3	3	4	1	3	4	2	4	4	1	3	4
17	17MHS	4	1	3	5	3	2	5	2	5	4	2	5	1	4	4	2	5	5	1	4	1	3	4	5	5	3	5	5	4	5	4	2	5	3	1	3	3	4	4	2	3	3	2	5	2	1	2	3
18	18CRT	5	1	2	4	5	4	5	3	5	4	1	3	2	2	4	5	4	3	2	3	1	2	1	5	5	5	4	5	3	2	3	1	4	3	1	4	3	5	4	2	3	5	2	3	4	1	4	3
19	19MHS	4	1	2	4	5	2	4	3	5	4	1	4	1	3	5	1	2	3	1	3	1	3	3	5	5	2	5	5	5	5	1	2	4	4	2	4	3	3	5	2	3	4	2	3	1	2	3	4
20	20CRT	1	5	1	1	5	4	1	3	1	2	4	1	5	3	1	3	5	2	5	3	4	4	3	3	1	2	2	1	2	1	2	2	1	4	2	1	2	2	1	4	3	2	5	3	4	5	2	3
21	21CRT	5	3	2	5	4	1	4	4	5	5	1	5	1	4	5	4	3	4	1	2	1	2	1	5	5	5	4	5	4	4	5	2	2	4	3	1	3	5	3	1	4	2	3	4	4	1	3	4
22	22CRT	5	5	3	1	2	1	1	2	3	5	1	1	1	5	5	1	1	5	1	4	3	2	2	2	1	3	5	3	4	2	2	5	2	1	4	2	5	2	3	4	4	1	5	4	5	1	3	4
23	23CRT	5	2	2	5	5	3	5	2	5	5	1	5	0	2	5	5	4	5	1	4	1	2	2	2	4	2	5	5	4	5	4	2	4	4	4	2	2	2	4	4	1	2	4	4	4	1	2	1
24	24MHS	5	3	2	5	4	4	5	5	5	5	3	5	1	2	5	2	5	5	2	4	4	5	3	5	4	5	5	5	4	1	3	4	3	3	4	4	3	2	2	1	3	4	2	4	3	1	2	3
25	25MHS	4	1	2	5	3	3	5	4	5	5	1	5	3	4	4	3	3	4	1	3	2	2	2	1	5	4	5	4	4	2	4	3	3	4	1	2	4	3	5	1	3	4	1	4	3	1	3	5
26	26VOL	5	2	1	3	5	2	3	2	4	5	2	3	2	2	4	4	3	5	2	2	1	4	3	5	5	5	4	5	4	4	3	5	4	3	4	2	3	5	4	3	2	3	1	3	2	2	4	4
27	27MHSAC	5	2	1	3	5	5	4	3	5	4	3	5	2	2	5	2	5	1	1	5	1	1	3	4	4	4	3	5	5	5	2	5	3	3	2	3	2	4	4	2	2	4	4	4	4	2	1	5
28	28CRT	5	1	1	4	3	2	4	3	5	5	1	4	3	3	1	1	3	5	1	2	5	1	2	5	4	3	5	5	3	4	5	4	4	3	2	4	5	4	3	3	2	2	5	2	5	3	3	2
29	29VOL	4	4	1	3	5	2	4	4	3	3	5	3	5	4	1	2	2	1	4	2	1	4	5	5	2	2	1	3	5	5	3	1	2	5	2	2	3	1	2	1	5	1	4	4	1	3	4	2
30	30SUVOL	4	3	4	5	5	3	3	1	5	4	1	5	3	2	5	2	3	2	4	3	1	3	1	1	4	3	2	5	5	4	4	1	4	5	1	2	4	5	3	1	5	4	1	5	5	1	4	4
31	31AC	5	1	4	5	2	3	3	3	5	5	1	5	3	3	2	1	4	3	1	4	2	2	4	5	5	5	4	3	3	2	3	4	3	3	3	4	5	4	4	3	1	4	4	4	3	1	2	5
32	32MHS	4	2	1	3	2	2	2	2	5	4	1	5	4	4	5	4	5	4	1	3	3	1	5	5	4	5	5	4	2	3	1	4	1	1	3	4	4	3	2	5	2	1	3	2	4	3	3	3
33	33VOL	5	3	4	2	5	2	4	1	5	1	3	5	1	4	5	3	2	1	1	3	2	4	3	4	4	4	5	5	4	3	4	3	1	2	2	3	3	4	5	3	4	5	1	3	1	2	4	3
34	34MHS	4	1	2	4	2	1	5	3	4	5	1	5	4	4	5	4	2	4	1	5	2	3	3	2	2	3	4	4	3	3	2	4	3	2	1	4	4	4	5	1	2	3	1	4	5	1	1	5
35	35AC	5	1	1	2	5	4	3	4	2	3	1	1	1	4	4	1	2	1	1	4	1	4	4	5	1	3	2	2	5	4	3	4	3	4	5	2	3	2	3	1	5	2	3	4	1	5	5	4
36	36SUCAVOL	5	3	4	4	5	4	5	4	1	5	5	1	3	2	1	1	1	1	2	3	2	2	1	5	5	1	5	5	4	2	2	3	3	2	3	1	2	3	3	1	4	5	3	4	1	2	5	4
37	37CRT	5	2	3	5	2	4	5	4	5	5	2	5	2	4	1	1	4	5	2	3	5	4	3	3	3	3	5	5	3	3	4	3	4	3	1	4	5	3	5	1	2	4	1	4	5	1	4	3
38	38AC	5	2	1	4	4	2	5	4	4	3	2	3	5	5	2	4	2	5	3	5	4	3	3	4	5	3	5	5	2	5	1	1	1	4	1	5	4	4	5	3	2	4	1	4	1	1	2	3
39	39MHSAC	4	1	1	3	3	1	4	2	5	4	1	4	1	1	4	1	1	5	1	3	3	2	2	5	4	5	4	2	5	5	5	4	3	3	2	3	4	5	4	1	3	3	3	5	3	4	5	3
40	40CRTMHS	5	2	1	2	4	4	5	4	2	5	1	4	4	3	5	3	4	5	3	2	5	2	2	1	5	5	1	3	4	5	5	3	2	2	4	1	2	2	4	2	5	1	3	5	1	3	3	1
41	41CRT	5	1	2	5	4	1	4	3	5	5	3	2	1	3	4	3	1	4	1	2	1	3	4	5	5	4	5	5	3	5	4	5	3	2	2	3	3	3	4	1	2	4	3	4	1	1	3	2
42	42SU	5	1	1	5	5	2	5	2	3	5	2	4	5	1	1	5	5	2	2	5	4	5	4	5	5	4	3	5	4	5	3	1	4	2	3	4	2	1	3	4	3	4	1	3	2	1	1	4
43	43CRT	5	2	2	4	5	2	2	1	4	5	1	3	5	4	3	3	3	5	1	2	4	3	1	5	4	3	5	5	3	5	5	2	1	2	2	3	5	4	2	1	3	3	3	4	5	2	3	2
44	44AC	5	1	2	5	2	2	2	3	4	3	1	4	1	2	4	1	2	5	1	2	3	3	2	4	5	3	5	5	4	3	4	1	2	3	3	5	5	4	3	5	5	1	5	4	1	3	3	4
45	45VOL	5	3	2	1	5	1	4	2	2	5	2	4	5	5	3	2	2	1	2	3	3	5	2	5	4	2	5	4	5	5	3	3	1	3	4	3	2	2	1	4	4	1	4	4	1	2	5	3
46	46CRT	5	1	1	5	3	2	5	1	5	4	3	5	5	1	3	5	4	4	5	3	4	2	3	5	5	5	4	5	4	4	5	1	3	2	2	4	3	4	3	4	1	4	1	2	3	2	1	3
47	47VOL	5	3	2	5	5	4	5	3	5	3	1	4	1	3	3	3	2	5	2	1	2	4	2	2	5	5	5	5	3	4	4	4	3	3	1	2	3	4	5	4	2	4	1	4	5	1	1	2
48	48CRT	5	1	3	3	5	1	4	1	5	4	1	3	2	4	2	1	1	5	1	4	4	2	3	4	5	3	5	4	5	4	4	4	2	2	2	3	5	5	4	2	4	2	3	3	5	3	5	1
49	49AC	5	3	2	2	4	1	5	2	5	5	1	3	2	4	4	4	2	5	2	2	3	2	3	5	1	3	3	5	4	1	5	4	2	4	1	2	5	5	4	3	4	1	3	3	5	1	4	4
50	50CRT	5	4	3	5	5	1	5	2	5	5	1	4	5	4	5	5	2	2	5	2	1	4	2	3	3	1	1	3	3	3	5	3	2	3	1	2	4	4	4	2	3	2	4	4	1	2	1	5
51	51CRT	5	2	4	4	5	1	3	4	5	3	1	5	3	3	2	5	3	1	2	4	1	3	4	3	2	5	2	5	5	3	1	1	2	4	1	4	3	2	5	2	3	4	3	4	1	1	1	4
52	52SU	5	4	4	5	4	2	5	2	4	3	1	4	1	3	4	2	5	3	1	2	2	2	2	4	3	5	3	5	5	2	1	1	5	3	1	4	4	4	3	3	3	5	3	2	3	1	2	5
53	53CRT	5	0	4	3	5	1	5	2	4	3	1	4	5	3	4	4	5	2	5	3	4	2	2	2	3	1	1	5	4	5	1	3	4	2	2	4	2	2	5	1	2	4	2	2	2	1	3	3
54	54CRT	5	1	4	5	5	2	5	3	5	2	1	4	5	3	2	5	3	1	4	4	2	3	4	2	3	5	1	5	4	3	1	2	4	3	2	4	1	1	5	1	2	4	2	2	2	1	2	4
55	55CRT	5	2	2	2	5	1	5	2	4	5	1	4	5	3	4	5	4	1	4	3	1	5	2	1	1	2	1	2	4	4	4	3	3	5	1	3	2	5	4	1	3	3	1	2	5	2	4	5
56	56MHS	4	4	5	2	4	1	4	5	5	2	1	5	5	5	5	4	4	1	1	2	1	4	3	1	1	4	1	3	5	1	2	2	5	2	2	5	3	3	3	3	3	3	2	2	3	1	3	5
57	57AC	5	1	5	1	3	5	1	4	2	1	4	2	1	3	4	1	2	5	1	4	2	1	4	5	3	3	5	5	3	1	1	4	2	5	4	2	1	1	5	1	4	2	3	4	1	3	4	2
58	58AC	1	2	5	4	1	5	1	2	5	5	1	3	1	3	2	2	4	1	2	3	4	3	5	1	2	5	1	5	5	4	1	2	3	1	2	4	4	3	5	4	1	5	1	2	3	1	2	3
59	59CRTAC	5	1	3	5	5	1	5	4	5	3	1	5	1	3	3	1	4	3	1	4	1	3	4	5	3	3	2	5	5	1	2	4	3	4	2	2	2	3	5	2	3	4	4	5	1	1	1	3
60	60AC	5	1	1	5	5	1	5	3	5	5	1	4	4	5	4	4	2	5	4	1	5	4	1	5	5	4	5	3	4	5	4	3	3	4	3	2	4	4	3	1	3	3	2	3	2	1	2	2
61	61AC	5	1	1	5	5	1	5	5	4	4	2	5	2	5	4	2	4	2	2	4	1	3	5	3	2	3	2	2	4	3	1	2	1	5	3	5	5	4	5	3	4	4	1	5	5	1	3	1
62	62CRT	5	3	1	4	3	1	5	1	5	2	1	4	5	4	5	4	5	5	4	2	3	2	3	5	5	3	1	4	3	5	5	2	2	2	2	4	1	3	2	4	2	4	3	3	1	0	2	1
63	63CRTAC	5	1	4	4	4	4	5	3	5	5	1	5	3	4	5	5	3	4	2	4	1	2	3	4	3	5	4	3	2	1	2	3	1	4	2	3	4	5	2	2	2	1	2	1	1	2	1	2
64	64CAAC	5	3	1	5	4	1	4	3	2	1	2	2	5	3	5	3	2	4	2	4	1	3	3	5	4	2	5	4	3	5	4	5	1	3	5	2	1	3	3	1	4	2	5	3	2	3	3	2
65	65AC	5	1	1	4	4	1	5	2	5	5	1	2	2	3	4	4	1	5	1	2	1	1	3	4	2	5	4	2	5	4	4	3	1	3	4	3	2	4	5	1	5	3	3	4	2	4	3	4
66	66SUAC	5	1	2	4	4	2	5	3	3	5	2	2	3	5	2	4	3	1	1	3	1	2	3	5	5	4	4	5	4	5	3	3	5	2	2	4	2	5	4	1	4	2	3	5	1	4	4	1
67	67SUCA	5	2	1	3	4	1	4	3	2	5	5	1	5	4	3	3	1	2	3	2	2	5	2	5	3	1	5	4	3	5	3	4	2	2	5	2	1	5	4	5	4	3	1	5	2	1	4	2
68	68CA	4	4	2	1	5	5	3	5	1	2	4	1	3	5	2	3	2	1	1	3	3	3	1	3	4	4	1	5	4	5	5	5	2	2	1	2	2	1	3	1	3	2	2	5	2	4	5	3
[truncated: 24 more columns]
