# Supplementary material for: Development of a measure of model fidelity for mental health Crisis Resolution Teams
Source: BMC Psychiatry. 2016 Dec 1;16:427. doi: 10.1186/s12888-016-1139-4 (PMC5133753; doi:10.1186/s12888-016-1139-4)
Supplement: Additional file 6: Table DS6. — Inter-rater reliability testing participant data: CORE Study data set. (XLSX 11 kb) [file 12888_2016_1139_MOESM6_ESM.xlsx]

## Sheet: Sheet1
CORE CRT Fidelity Scale: Inter-rater reliability vignette exercise
Item #	1	2	3	4	5	6	7	8	9	10	11	12	13	14	15	16	17	18	19	20	21	22	23	24	25	26	27	28	29	30	31	32	33	34	35	36	37	38	39
Carer	1	5	5	5	3	4	3	3	5	3	1	3	2	1	5	1	1	2	2	2	3	3	5	1	2	5	5	5	2	4	4	5	4	2	4	3	1	3	5
Researcher	1	5	2	4	3	4	3	3	4	3	3	2	2	3	3	1	1	2	3	4	1	3	5	2	2	5	5	4	2	2	3	5	4	2	2	3	2	3	5
Researcher	1	5	3	3	3	5	3	3	5	3	3	2	1	3	5	1	1	2	3	4	1	4	5	3	1	5	5	5	2	1	3	5	3	1	3	3	2	2	5
Clinician	3	4	2	4	3	4	2	3	4	3	3	2	2	2	4	1	1	2	3	4	2	3	4	1	2	5	5	5	2	2	3	4	3	1	3	2	1	3	5
Researcher	1	3	3	4	3	4	2	3	4	4	3	2	2	2	3	1	1	2	2	4	2	2	4	2	2	5	5	5	2	2	2	2	3	1	3	3	1	2	5
Researcher	2	3	2	3	3	2	2	5	4	3	2	2	2	3	5	1	1	2	3	2	2	4	4	1	2	5	5	4	3	3	3	5	3	2	2	3	1	3	5
Researcher	1	4	3	5	3	4	4	2	4	3	3	2	2	2	4	1	1	2	3	3	2	4	4	2	1	5	5	5	2	1	3	5	3	1	4	2	1	3	5
Service User	1	4	3	4	3	4	2	3	5	2	4	1	1	2	5	1	1	2	2	3	1	1	4	2	1	5	5	5	2	2	3	5	3	1	2	2	1	2	5
Researcher	1	5	3	4	2	4	2	1	5	2	3	1	2	2	3	1	2	2	3	2	1	4	4	2	3	5	5	5	1	2	3	4	3	1	2	3	1	3	5
Researcher	1	4	1	5	3	5	3	2	5	3	3	1	2	2	3	2	1	2	4	4	2	4	4	2	3	5	2	4	2	1	3	4	3	2	3	3	1	2	5
Carer	2	5	2	4	2	5	2	2	5	4	1	2	3	3	5	2	1	1	3	2	1	2	4	2	3	5	3	3	2	3	3	4	4	2	1	3	2	2	5
Researcher	2	4	3	4	3	4	3	3	5	2	3	1	3	2	5	2	1	2	5	4	3	4	4	2	3	5	5	5	2	2	4	4	3	3	3	3	2	2	5
Service User	1	4	3	4	3	2	2	3	1	4	3	2	1	2	2	1	1	3	3	4	2	3	5	1	1	5	5	5	2	1	3	3	4	1	4	3	3	1	5
Carer	2	3	1	4	3	4	4	5	4	3	1	2	2	3	2	1	1	2	4	2	3	5	5	1	1	5	5	5	2	1	3	4	4	1	5	3	2	3	5
Researcher	2	5	4	4	3	3	2	2	4	4	5	3	1	1	5	2	1	2	5	2	3	2	5	2	5	4	5	5	3	3	3	4	4	1	5	2	2	3	5
Clinician	2	4	4	4	3	2	1	2			1	1	2	2	5	2	1	3	4	4	2	3	3	2	1	5		5	2	1	2	3	2	1	2	4	2	3	5	Incomplete data: not used in analysis
Carer	3	4	4	3	3	5	4	3	3	4	2	4	3	1	5	3	1	3	4	2	3	5	4	3	2	3	5	5	3	4	4	5	4	2	4	2	2	3	4
